# Supplementary material for: Exploring the In Vivo Fate of β-1, 3/1, 6-Glucan Using Quantitative Tandem Mass Spectrometry Based on a Structure-Specific Fragment
Source: Mar Drugs. 2025 Apr 20;23(4):177. doi: 10.3390/md23040177 (PMC12028845; doi:10.3390/md23040177)
Supplement: Supplementary file 1 [file marinedrugs-23-00177-s001.zip]

Archive with 1 entries (1 files):
- marinedrugs-3579338-supplementary.pdf
